# Supplementary material for: Development of the Web-Based Spanish Version of the Barthel Index in Patients with Multiple Sclerosis
Source: Int J Environ Res Public Health. 2022 Oct 27;19(21):13965. doi: 10.3390/ijerph192113965 (PMC9657693; doi:10.3390/ijerph192113965)
Supplement: Supplementary file 1 [file ijerph-19-13965-s001.zip]

Archive with 1 entries (1 files):
- ijerph-1943032-supplementary.pdf
